# Supplementary material for: Evaluation of Newcastle Disease antibody titers in backyard poultry in Germany with a vaccination interval of twelve weeks
Source: PLoS One. 2020 Aug 25;15(8):e0238068. doi: 10.1371/journal.pone.0238068 (PMC7447011; doi:10.1371/journal.pone.0238068)
Supplement: S1 Raw data — (XLSX) [file pone.0238068.s001.xlsx]

## Sheet: Data
Legend:
Results:	NEG. = negative result					Abnormalities:		0 = no abnormalities
	IS = insufficient sample							1 = pododermatitis
								2 = ingrown ring
Vaccine used:	0 = Nobilis ND lone 30 (MSD, Munich)			Sex:	0 = female			3 = ascites
	1 = Nobilis Ma5 + Clone 30 (MSD, Munich)				1 = male
Breeds:
Number of flock	Number of animal	Date of sampling	Vaccine used	Date of last Vaccination	Time since last Vaccination (days)	Breed	Age (Months)	Number of vaccinations in lifetime (4/year)	Sex	Abnormalities	Titer ELISA	log2 Titer HAH
1	1	2018-09-07	0	2018-06-29	70	3	5	1	1	0	11.9	IS
1	2	2018-09-07	0	2018-06-29	70	3	5	1	0	0	12.6	IS
1	3	2018-09-07	0	2018-06-29	70	3	17	4	0	0	12.7	IS
1	4	2018-09-07	0	2018-06-29	70	3	5	1	0	0	12.8	6
1	5	2018-09-07	0	2018-06-29	70	3	17	4	0	0	NEG.	<1
1	6	2018-09-07	0	2018-06-29	70	3	5	1	0	0	11.5	4
1	7	2018-09-07	0	2018-06-29	70	3	17	4	0	0	12.6	7
1	8	2018-09-07	0	2018-06-29	70	3	5	1	0	0	12	4
1	9	2018-09-07	0	2018-06-29	70	3	17	4	1	0	13.1	8
1	10	2018-09-07	0	2018-06-29	70	3	5	1	1	0	11.7	5
1	11	2018-09-07	0	2018-06-29	70	3	5	1	0	0	11.7	5
1	12	2018-09-07	0	2018-06-29	70	3	5	1	0	0	12.6	6
1	13	2018-09-07	0	2018-06-29	70	3	5	1	1	0	12.3	5
1	14	2018-09-07	0	2018-06-29	70	4	5	1	0	0	13.4	7
1	15	2018-09-07	0	2018-06-29	70	5	5	1	0	0	12.2	6
1	16	2018-09-07	0	2018-06-29	70	4	5	1	0	0	13.2	6
1	17	2018-09-07	0	2018-06-29	70	4	5	1	1	0	11.1	4
1	18	2018-09-07	0	2018-06-29	70	4	5	1	0	0	11.5	4
1	19	2018-09-07	0	2018-06-29	70	6	5	1	0	0	12.3	6
1	20	2018-09-07	0	2018-06-29	70	4	5	1	0	0	12.5	7
1	21	2018-09-07	0	2018-06-29	70	6	5	1	0	0	12.5	7
1	22	2018-09-07	0	2018-06-29	70	6	5	1	0	0	12.6	6
1	23	2018-09-07	0	2018-06-29	70	5	5	1	0	0	11.8	5
1	24	2018-09-07	0	2018-06-29	70	4	5	1	0	0	12.1	5
1	25	2018-09-07	0	2018-06-29	70	4	5	1	0	0	NEG.	<1
1	26	2018-09-07	0	2018-06-29	70	7	5	1	0	0	11.3	<1
1	27	2018-09-07	0	2018-06-29	70	7	5	1	0	0	NEG.	3
1	28	2018-09-07	0	2018-06-29	70	7	5	1	0	0	12.2	5
1	29	2018-09-07	0	2018-06-29	70	7	5	1	0	0	12.6	5
1	30	2018-09-07	0	2018-06-29	70	7	5	1	0	0	11.1	4
2	1	2018-09-07	0	2018-06-23	76	8	5	1	1	0	NEG.	1
2	2	2018-09-07	0	2018-06-23	76	8	5	1	0	0	NEG.	<1
2	3	2018-09-07	0	2018-06-23	76	3	5	1	0	0	NEG.	<1
2	4	2018-09-07	0	2018-06-23	76	3	5	1	0	0	NEG.	1
2	5	2018-09-07	0	2018-06-23	76	8	17	4	1	0	NEG.	1
2	6	2018-09-07	0	2018-06-23	76	8	5	1	1	0	NEG.	<1
2	7	2018-09-07	0	2018-06-23	76	8	17	4	0	0	NEG.	<1
2	8	2018-09-07	0	2018-06-23	76	8	5	1	0	0	NEG.	<1
2	9	2018-09-07	0	2018-06-23	76	8	5	1	0	0	NEG.	<1
2	10	2018-09-07	0	2018-06-23	76	3	5	1	0	0	NEG.	<1
2	11	2018-09-07	0	2018-06-23	76	3	5	1	0	0	NEG.	<1
2	12	2018-09-07	0	2018-06-23	76	9	5	1	1	0	NEG.	<1
2	13	2018-09-07	0	2018-06-23	76	9	5	1	0	0	NEG.	<1
2	14	2018-09-07	0	2018-06-23	76	9	5	1	0	0	NEG.	<1
2	15	2018-09-07	0	2018-06-23	76	9	5	1	0	0	NEG.	<1
2	16	2018-09-07	0	2018-06-23	76	9	5	1	0	0	NEG.	<1
2	17	2018-09-07	0	2018-06-23	76	9	5	1	0	0	NEG.	<1
2	18	2018-09-07	0	2018-06-23	76	9	5	1	0	0	10.8	<1
2	19	2018-09-07	0	2018-06-23	76	9	5	1	0	0	NEG.	<1
2	20	2018-09-07	0	2018-06-23	76	9	5	1	0	0	NEG.	<1
2	21	2018-09-07	0	2018-06-23	76	9	5	1	0	0	NEG.	<1
2	22	2018-09-07	0	2018-06-23	76	9	5	1	0	0	NEG.	<1
2	23	2018-09-07	0	2018-06-23	76	9	5	1	0	0	NEG.	<1
2	24	2018-09-07	0	2018-06-23	76	9	5	1	0	0	NEG.	<1
2	25	2018-09-07	0	2018-06-23	76	9	5	1	0	0	NEG.	<1
2	26	2018-09-07	0	2018-06-23	76	10	5	1	1	0	10.7	<1
2	27	2018-09-07	0	2018-06-23	76	10	5	1	1	0	NEG.	<1
2	28	2018-09-07	0	2018-06-23	76	10	5	1	0	0	10.4	<1
2	29	2018-09-07	0	2018-06-23	76	10	5	1	0	0	NEG.	<1
2	30	2018-09-07	0	2018-06-23	76	10	5	1	0	0	NEG.	<1
3	1	2018-09-07	0	2018-06-30	69	11	17	4	0	0	12.6	7
3	2	2018-09-07	0	2018-06-30	69	11	17	4	0	0	12.8	7
3	3	2018-09-07	0	2018-06-30	69	11	29	7	1	0	13.5	7
3	4	2018-09-07	0	2018-06-30	69	11	17	4	0	0	12.9	6
3	5	2018-09-07	0	2018-06-30	69	11	17	4	0	0	13.5	6
3	6	2018-09-07	0	2018-06-30	69	11	17	4	0	0	13.2	8
3	7	2018-09-07	0	2018-06-30	69	11	17	4	0	0	13.5	7
3	8	2018-09-07	0	2018-06-30	69	11	17	4	0	0	13.2	7
3	9	2018-09-07	0	2018-06-30	69	6	29	7	0	0	13.3	8
3	10	2018-09-07	0	2018-06-30	69	6	17	4	0	0	12.9	6
3	11	2018-09-07	0	2018-06-30	69	6	29	7	0	0	13.4	7
3	12	2018-09-07	0	2018-06-30	69	6	17	4	0	0	11.8	6
3	13	2018-09-07	0	2018-06-30	69	6	17	4	0	0	12.2	6
3	14	2018-09-07	0	2018-06-30	69	6	17	4	0	0	13.2	7
3	15	2018-09-07	0	2018-06-30	69	6	17	4	1	0	12	6
3	16	2018-09-07	0	2018-06-30	69	6	17	4	0	0	12.9	6
3	17	2018-09-07	0	2018-06-30	69	12	29	7	0	0	13.9	8
3	18	2018-09-07	0	2018-06-30	69	12	29	7	0	0	13.6	<1
3	19	2018-09-07	0	2018-06-30	69	12	17	4	0	0	13.6	7
3	20	2018-09-07	0	2018-06-30	69	12	17	4	0	0	12.8	6
3	21	2018-09-07	0	2018-06-30	69	12	17	4	0	0	12.1	5
3	22	2018-09-07	0	2018-06-30	69	12	29	7	0	0	14.1	8
3	23	2018-09-07	0	2018-06-30	69	12	17	4	0	0	13.2	6
3	24	2018-09-07	0	2018-06-30	69	12	17	4	0	0	13.4	7
3	25	2018-09-07	0	2018-06-30	69	0	17	4	0	0	13.4	7
3	26	2018-09-07	0	2018-06-30	69	0	17	4	0	0	13.4	6
3	27	2018-09-07	0	2018-06-30	69	2	89	22	0	0	13	IS
3	28	2018-09-07	0	2018-06-30	69	11	5	1	1	0	12.3	5
3	29	2018-09-07	0	2018-06-30	69	11	5	1	0	0	13.3	7
3	30	2018-09-07	0	2018-06-30	69	11	5	1	0	0	12.6	5
4	1	2018-09-14	0	2018-05-26	111	13	5	1	0	0	12.5	4
4	2	2018-09-14	0	2018-05-26	111	13	5	1	0	0	NEG.	2
4	3	2018-09-14	0	2018-05-26	111	13	5	1	0	0	11.3	4
4	4	2018-09-14	0	2018-05-26	111	13	5	1	0	0	NEG.	2
4	5	2018-09-14	0	2018-05-26	111	13	5	1	0	0	10.5	<1
4	6	2018-09-14	0	2018-05-26	111	13	5	1	0	0	NEG.	3
4	7	2018-09-14	0	2018-05-26	111	14	5	1	0	0	12.2	6
4	8	2018-09-14	0	2018-05-26	111	14	5	1	0	0	NEG.	<1
4	9	2018-09-14	0	2018-05-26	111	13	5	1	1	0	12.2	4
4	10	2018-09-14	0	2018-05-26	111	13	5	1	1	0	10.8	5
4	11	2018-09-14	0	2018-05-26	111	13	5	1	1	0	NEG.	<1
4	12	2018-09-14	0	2018-05-26	111	13	5	1	1	0	10.2	<1
4	13	2018-09-14	0	2018-05-26	111	13	5	1	1	0	10.7	<1
4	14	2018-09-14	0	2018-05-26	111	13	5	1	1	0	NEG.	1
4	15	2018-09-14	0	2018-05-26	111	13	5	1	1	0	10.4	3
4	16	2018-09-14	0	2018-05-26	111	13	5	1	1	0	10.4	4
4	17	2018-09-14	0	2018-05-26	111	13	5	1	1	0	NEG.	<1
4	18	2018-09-14	0	2018-05-26	111	14	5	1	1	0	11.3	4
4	19	2018-09-14	0	2018-05-26	111	15	5	1	1	0	10.6	3
4	20	2018-09-14	0	2018-05-26	111	15	5	1	1	0	11	4
4	21	2018-09-14	0	2018-05-26	111	15	5	1	1	0	11.4	4
4	22	2018-09-14	0	2018-05-26	111	15	5	1	1	0	13.9	6
4	23	2018-09-14	0	2018-05-26	111	16	5	1	1	0	11	3
4	24	2018-09-14	0	2018-05-26	111	16	5	1	1	0	11.1	4
4	25	2018-09-14	0	2018-05-26	111	16	5	1	1	0	11.3	2
4	26	2018-09-14	0	2018-05-26	111	15	5	1	1	0	10.9	4
4	27	2018-09-14	0	2018-05-26	111	16	5	1	1	0	12.3	6
4	28	2018-09-14	0	2018-05-26	111	15	5	1	1	0	NEG.	<1
4	29	2018-09-14	0	2018-05-26	111	16	5	1	1	0	NEG.	3
4	30	2018-09-14	0	2018-05-26	111	15	5	1	1	0	12.9	3
5	1	2018-09-21	0	2018-07-14	69	17	5	1	1	0	12.3	5
5	2	2018-09-21	0	2018-07-14	69	17	5	1	1	0	NEG.	2
5	3	2018-09-21	0	2018-07-14	69	17	5	1	1	0	11.8	5
5	4	2018-09-21	0	2018-07-14	69	17	5	1	0	0	10.9	4
5	5	2018-09-21	0	2018-07-14	69	17	5	1	0	0	12.2	7
5	6	2018-09-21	0	2018-07-14	69	17	5	1	0	0	10.8	4
5	7	2018-09-21	0	2018-07-14	69	18	5	1	1	0	12.2	3
5	8	2018-09-21	0	2018-07-14	69	18	5	1	0	0	11.4	5
5	9	2018-09-21	0	2018-07-14	69	18	5	1	1	0	11.1	4
5	10	2018-09-21	0	2018-07-14	69	18	5	1	1	0	10.5	2
5	11	2018-09-21	0	2018-07-14	69	18	5	1	0	0	10.6	<1
5	12	2018-09-21	0	2018-07-14	69	18	5	1	0	0	11.6	<1
5	13	2018-09-21	0	2018-07-14	69	18	5	1	0	0	11.7	5
5	14	2018-09-21	0	2018-07-14	69	18	5	1	0	0	10.5	<1
5	15	2018-09-21	0	2018-07-14	69	19	5	1	1	0	11.4	4
5	16	2018-09-21	0	2018-07-14	69	19	17	4	1	0	12.5	7
5	17	2018-09-21	0	2018-07-14	69	19	17	4	0	0	13.3	8
5	18	2018-09-21	0	2018-07-14	69	19	17	4	0	0	13.5	10
5	19	2018-09-21	0	2018-07-14	69	19	17	4	0	0	12.8	8
5	20	2018-09-21	0	2018-07-14	69	18	29	7	0	0	13.6	8
5	21	2018-09-21	0	2018-07-14	69	18	5	1	1	0	NEG.	<1
5	22	2018-09-21	0	2018-07-14	69	18	5	1	1	0	12.3	6
5	23	2018-09-21	0	2018-07-14	69	17	17	4	0	0	14.3	10
5	24	2018-09-21	0	2018-07-14	69	17	5	1	1	0	13.5	9
5	25	2018-09-21	0	2018-07-14	69	17	5	1	1	0	12.3	5
5	26	2018-09-21	0	2018-07-14	69	17	17	4	1	0	11.5	6
5	27	2018-09-21	0	2018-07-14	69	17	5	1	1	0	10.5	<1
5	28	2018-09-21	0	2018-07-14	69	17	17	4	0	0	12.7	7
5	29	2018-09-21	0	2018-07-14	69	17	17	4	0	0	13.6	9
5	30	2018-09-21	0	2018-07-14	69	17	17	4	0	0	12.8	9
6	1	2018-09-26	0	2018-07-01	87	20	5	1	1	0	11.7	4
6	2	2018-09-26	0	2018-07-01	87	20	5	1	1	0	11.8	4
6	3	2018-09-26	0	2018-07-01	87	20	5	1	0	0	11.9	5
6	4	2018-09-26	0	2018-07-01	87	20	5	1	1	0	11.5	3
6	5	2018-09-26	0	2018-07-01	87	20	5	1	1	0	12	4
6	6	2018-09-26	0	2018-07-01	87	20	5	1	1	0	10.2	2
6	7	2018-09-26	0	2018-07-01	87	20	5	1	0	0	11.3	4
6	8	2018-09-26	0	2018-07-01	87	20	5	1	0	0	12.3	4
6	9	2018-09-26	0	2018-07-01	87	20	5	1	0	0	12.8	6
6	10	2018-09-26	0	2018-07-01	87	20	5	1	0	0	12.6	6
6	11	2018-09-26	0	2018-07-01	87	20	5	1	1	0	12.5	4
6	12	2018-09-26	0	2018-07-01	87	20	5	1	1	0	13	6
6	13	2018-09-26	0	2018-07-01	87	20	5	1	0	0	11.1	3
6	14	2018-09-26	0	2018-07-01	87	20	5	1	0	0	11.7	4
6	15	2018-09-26	0	2018-07-01	87	20	5	1	0	0	11.8	4
6	16	2018-09-26	0	2018-07-01	87	20	5	1	0	0	12.9	5
6	17	2018-09-26	0	2018-07-01	87	20	5	1	0	0	11.7	6
6	18	2018-09-26	0	2018-07-01	87	20	5	1	0	0	12	4
6	19	2018-09-26	0	2018-07-01	87	20	5	1	1	0	12.1	5
6	20	2018-09-26	0	2018-07-01	87	20	5	1	0	0	12.3	5
6	21	2018-09-26	0	2018-07-01	87	21	5	1	1	0	13.5	9
6	22	2018-09-26	0	2018-07-01	87	21	5	1	1	0	12.1	5
6	23	2018-09-26	0	2018-07-01	87	21	5	1	1	0	12.3	6
6	24	2018-09-26	0	2018-07-01	87	21	5	1	1	0	12.9	8
6	25	2018-09-26	0	2018-07-01	87	21	5	1	1	0	11.3	5
6	26	2018-09-26	0	2018-07-01	87	21	5	1	1	0	12.8	6
6	27	2018-09-26	0	2018-07-01	87	21	5	1	1	0	13.1	6
6	28	2018-09-26	0	2018-07-01	87	21	41	10	0	0	13.6	7
6	29	2018-09-26	0	2018-07-01	87	21	5	1	0	0	13.6	7
6	30	2018-09-26	0	2018-07-01	87	21	5	1	0	0	12.9	6
7	1	2018-09-26	0	2018-07-14	74	22	5	1	0	0	12.8	<1
7	2	2018-09-26	0	2018-07-14	74	22	5	1	0	0	13.3	6
7	3	2018-09-26	0	2018-07-14	74	22	5	1	0	0	11.3	4
7	4	2018-09-26	0	2018-07-14	74	22	5	1	0	0	10.3	<1
7	5	2018-09-26	0	2018-07-14	74	22	5	1	0	0	12.7	6
7	6	2018-09-26	0	2018-07-14	74	22	5	1	0	0	13.6	9
7	7	2018-09-26	0	2018-07-14	74	22	5	1	0	0	11	4
7	8	2018-09-26	0	2018-07-14	74	22	5	1	0	0	11.7	6
7	9	2018-09-26	0	2018-07-14	74	23	5	1	1	0	11.2	4
7	10	2018-09-26	0	2018-07-14	74	23	5	1	1	0	11.7	6
7	11	2018-09-26	0	2018-07-14	74	23	5	1	1	0	11	4
7	12	2018-09-26	0	2018-07-14	74	23	5	1	0	0	11.7	6
7	13	2018-09-26	0	2018-07-14	74	23	5	1	1	0	11.9	5
7	14	2018-09-26	0	2018-07-14	74	24	41	10	1	0	13.1	7
7	15	2018-09-26	0	2018-07-14	74	24	5	1	1	0	10.2	3
7	16	2018-09-26	0	2018-07-14	74	24	5	1	1	0	11.7	5
7	17	2018-09-26	0	2018-07-14	74	24	5	1	1	0	13.7	IS
7	18	2018-09-26	0	2018-07-14	74	18	5	1	1	0	10.5	3
7	19	2018-09-26	0	2018-07-14	74	18	5	1	1	0	NEG.	<1
7	20	2018-09-26	0	2018-07-14	74	18	5	1	1	0	13.4	6
7	21	2018-09-26	0	2018-07-14	74	18	5	1	0	0	NEG.	<1
7	22	2018-09-26	0	2018-07-14	74	18	5	1	0	0	NEG.	<1
7	23	2018-09-26	0	2018-07-14	74	25	5	1	0	0	NEG.	<1
7	24	2018-09-26	0	2018-07-14	74	25	5	1	0	0	NEG.	<1
7	25	2018-09-26	0	2018-07-14	74	25	5	1	0	0	NEG.	<1
7	26	2018-09-26	0	2018-07-14	74	25	5	1	0	0	NEG.	<1
7	27	2018-09-26	0	2018-07-14	74	17	5	1	0	0	11.8	5
7	28	2018-09-26	0	2018-07-14	74	17	5	1	0	0	11.3	<1
7	29	2018-09-26	0	2018-07-14	74	17	5	1	0	0	11.7	5
7	30	2018-09-26	0	2018-07-14	74	17	5	1	0	0	14	7
8	1	2018-09-26	0	2018-07-07	81	26	29	7	0	0	12.9	7
8	2	2018-09-26	0	2018-07-07	81	26	17	4	0	0	12.6	6
8	3	2018-09-26	0	2018-07-07	81	26	29	7	0	0	14.1	10
8	4	2018-09-26	0	2018-07-07	81	26	29	7	0	0	14.5	10
8	5	2018-09-26	0	2018-07-07	81	26	29	7	0	0	13.8	8
8	6	2018-09-26	0	2018-07-07	81	26	29	7	0	0	13.5	8
8	7	2018-09-26	0	2018-07-07	81	26	41	10	1	0	13.5	8
8	8	2018-09-26	0	2018-07-07	81	26	29	7	1	0	13.7	8
8	9	2018-09-26	0	2018-07-07	81	17	29	7	0	0	14.3	10
8	10	2018-09-26	0	2018-07-07	81	26	29	7	1	0	13.2	7
8	11	2018-09-26	0	2018-07-07	81	17	29	7	1	0	12.8	7
8	12	2018-09-26	0	2018-07-07	81	26	29	7	1	0	13.7	8
8	13	2018-09-26	0	2018-07-07	81	17	29	7	0	0	13.7	9
8	14	2018-09-26	0	2018-07-07	81	17	29	7	1	0	12.9	6
8	15	2018-09-26	0	2018-07-07	81	26	5	1	1	0	13.5	6
8	16	2018-09-26	0	2018-07-07	81	26	5	1	1	0	14.4	10
8	17	2018-09-26	0	2018-07-07	81	26	5	1	1	0	12.8	6
8	18	2018-09-26	0	2018-07-07	81	26	5	1	0	0	11.9	4
8	19	2018-09-26	0	2018-07-07	81	26	5	1	0	0	13.6	6
8	20	2018-09-26	0	2018-07-07	81	26	5	1	0	0	14.3	10
8	21	2018-09-26	0	2018-07-07	81	26	5	1	0	0	13.3	7
8	22	2018-09-26	0	2018-07-07	81	26	5	1	0	0	12.1	4
8	23	2018-09-26	0	2018-07-07	81	26	5	1	1	0	13.5	8
8	24	2018-09-26	0	2018-07-07	81	26	5	1	0	0	14	9
8	25	2018-09-26	0	2018-07-07	81	26	5	1	0	0	14	8
8	26	2018-09-26	0	2018-07-07	81	26	5	1	1	0	13.5	9
8	27	2018-09-26	0	2018-07-07	81	26	5	1	1	0	14.2	9
8	28	2018-09-26	0	2018-07-07	81	26	5	1	0	0	14.2	10
8	29	2018-09-26	0	2018-07-07	81	26	5	1	0	0	13	6
8	30	2018-09-26	0	2018-07-07	81	26	5	1	0	0	13.8	8
9	1	2018-09-26	0	2018-07-14	74	27	5	1	1	0	11	3
9	2	2018-09-26	0	2018-07-14	74	27	5	1	1	0	11.7	<1
9	3	2018-09-26	0	2018-07-14	74	27	5	1	1	0	11.7	4
9	4	2018-09-26	0	2018-07-14	74	27	5	1	1	0	12.3	3
9	5	2018-09-26	0	2018-07-14	74	27	5	1	1	0	11.6	5
9	6	2018-09-26	0	2018-07-14	74	27	5	1	1	0	11.3	4
9	7	2018-09-26	0	2018-07-14	74	28	17	4	1	0	11.8	5
9	8	2018-09-26	0	2018-07-14	74	28	17	4	0	0	13.7	8
9	9	2018-09-26	0	2018-07-14	74	28	17	4	0	0	13.5	7
9	10	2018-09-26	0	2018-07-14	74	28	17	4	0	0	13.3	9
9	11	2018-09-26	0	2018-07-14	74	28	17	4	0	0	13.8	IS
9	12	2018-09-26	0	2018-07-14	74	28	17	4	0	0	14.1	7
9	13	2018-09-26	0	2018-07-14	74	27	5	1	0	0	NEG.	4
9	14	2018-09-26	0	2018-07-14	74	27	5	1	0	0	12.5	6
9	15	2018-09-26	0	2018-07-14	74	27	5	1	0	0	12.1	IS
9	16	2018-09-26	0	2018-07-14	74	27	5	1	0	0	12	5
9	17	2018-09-26	0	2018-07-14	74	27	5	1	0	0	10.9	<1
9	18	2018-09-26	0	2018-07-14	74	27	5	1	0	0	11.4	3
9	19	2018-09-26	0	2018-07-14	74	27	5	1	0	0	11.1	4
9	20	2018-09-26	0	2018-07-14	74	27	5	1	1	0	10.2	2
9	21	2018-09-26	0	2018-07-14	74	27	5	1	1	0	NEG.	4
9	22	2018-09-26	0	2018-07-14	74	27	5	1	1	0	12.4	4
9	23	2018-09-26	0	2018-07-14	74	27	5	1	0	0	10.8	IS
9	24	2018-09-26	0	2018-07-14	74	27	5	1	0	0	12.1	4
9	25	2018-09-26	0	2018-07-14	74	27	5	1	0	0	11	4
9	26	2018-09-26	0	2018-07-14	74	27	5	1	0	0	11.1	4
9	27	2018-09-26	0	2018-07-14	74	27	5	1	0	0	12.6	6
9	28	2018-09-26	0	2018-07-14	74	27	5	1	0	0	12.5	4
9	29	2018-09-26	0	2018-07-14	74	27	5	1	0	0	11.8	4
9	30	2018-09-26	0	2018-07-14	74	27	5	1	0	0	11.5	4
10	1	2018-09-27	0	2018-07-14	75	6	5	1	1	0	12.1	7
10	2	2018-09-27	0	2018-07-14	75	6	5	1	1	0	13.1	7
10	3	2018-09-27	0	2018-07-14	75	6	5	1	1	0	12	6
10	4	2018-09-27	0	2018-07-14	75	6	5	1	1	0	13.5	8
10	5	2018-09-27	0	2018-07-14	75	6	5	1	0	0	12.6	6
10	6	2018-09-27	0	2018-07-14	75	6	5	1	1	0	11.4	4
10	7	2018-09-27	0	2018-07-14	75	6	5	1	1	0	11.7	6
10	8	2018-09-27	0	2018-07-14	75	6	5	1	1	0	13.1	6
10	9	2018-09-27	0	2018-07-14	75	6	5	1	1	0	12.7	7
10	10	2018-09-27	0	2018-07-14	75	6	5	1	0	0	11.9	6
10	11	2018-09-27	0	2018-07-14	75	6	5	1	0	0	12.2	6
10	12	2018-09-27	0	2018-07-14	75	6	5	1	0	0	12.1	6
10	13	2018-09-27	0	2018-07-14	75	6	5	1	0	0	11.9	5
10	14	2018-09-27	0	2018-07-14	75	6	5	1	0	0	12.2	6
10	15	2018-09-27	0	2018-07-14	75	6	5	1	0	0	11.9	7
10	16	2018-09-27	0	2018-07-14	75	29	5	1	0	0	11.9	4
10	17	2018-09-27	0	2018-07-14	75	29	5	1	0	0	NEG.	<1
10	18	2018-09-27	0	2018-07-14	75	29	5	1	0	0	10.7	3
10	19	2018-09-27	0	2018-07-14	75	29	5	1	0	0	10.4	4
10	20	2018-09-27	0	2018-07-14	75	29	5	1	0	0	12	4
10	21	2018-09-27	0	2018-07-14	75	29	5	1	0	0	NEG.	<1
10	22	2018-09-27	0	2018-07-14	75	29	5	1	0	0	11.7	5
10	23	2018-09-27	0	2018-07-14	75	29	5	1	0	0	10.4	4
10	24	2018-09-27	0	2018-07-14	75	29	5	1	0	0	12	5
10	25	2018-09-27	0	2018-07-14	75	29	5	1	0	0	11	<1
10	26	2018-09-27	0	2018-07-14	75	29	5	1	0	0	10.4	4
10	27	2018-09-27	0	2018-07-14	75	29	5	1	0	0	10.5	3
10	28	2018-09-27	0	2018-07-14	75	29	5	1	0	0	10.4	4
10	29	2018-09-27	0	2018-07-14	75	29	5	1	0	0	12.4	5
10	30	2018-09-27	0	2018-07-14	75	29	5	1	0	0	11.6	4
11	1	2018-09-28	0	2018-06-30	90	30	5	1	0	0	11.8	6
11	2	2018-09-28	0	2018-06-30	90	30	5	1	0	0	10.6	<1
11	3	2018-09-28	0	2018-06-30	90	30	5	1	0	0	11.8	5
11	4	2018-09-28	0	2018-06-30	90	31	5	1	0	0	13.3	6
11	5	2018-09-28	0	2018-06-30	90	31	17	4	1	0	12.7	6
11	6	2018-09-28	0	2018-06-30	90	31	5	1	0	0	12	6
11	7	2018-09-28	0	2018-06-30	90	31	5	1	0	0	12.7	IS
11	8	2018-09-28	0	2018-06-30	90	31	5	1	1	0	10.8	<1
11	9	2018-09-28	0	2018-06-30	90	31	5	1	0	0	12.3	7
11	10	2018-09-28	0	2018-06-30	90	31	5	1	1	0	12.3	5
11	11	2018-09-28	0	2018-06-30	90	31	17	4	0	0	12.9	7
11	12	2018-09-28	0	2018-06-30	90	31	29	7	0	0	12.5	6
11	13	2018-09-28	0	2018-06-30	90	32	17	4	0	0	13.3	IS
11	14	2018-09-28	0	2018-06-30	90	32	29	7	0	0	11.8	6
11	15	2018-09-28	0	2018-06-30	90	33	29	7	0	0	13.9	9
11	16	2018-09-28	0	2018-06-30	90	31	17	4	1	0	11.6	6
11	17	2018-09-28	0	2018-06-30	90	31	17	4	0	0	13.1	8
11	18	2018-09-28	0	2018-06-30	90	31	17	4	0	0	12.7	8
11	19	2018-09-28	0	2018-06-30	90	31	29	7	0	0	12.5	6
11	20	2018-09-28	0	2018-06-30	90	31	17	4	0	0	13.1	7
11	21	2018-09-28	0	2018-06-30	90	31	5	1	0	0	11.7	4
11	22	2018-09-28	0	2018-06-30	90	31	5	1	1	0	12.6	6
11	23	2018-09-28	0	2018-06-30	90	31	5	1	1	0	11.9	5
11	24	2018-09-28	0	2018-06-30	90	34	29	7	1	0	13	8
11	25	2018-09-28	0	2018-06-30	90	31	5	1	0	0	13.5	8
11	26	2018-09-28	0	2018-06-30	90	34	29	7	0	0	13.3	7
11	27	2018-09-28	0	2018-06-30	90	31	5	1	0	0	12.2	5
11	28	2018-09-28	0	2018-06-30	90	31	5	1	0	0	13.5	6
11	29	2018-09-28	0	2018-06-30	90	34	5	1	0	0	10.4	4
11	30	2018-09-28	0	2018-06-30	90	34	29	7	1	0	12	6
12	1	2018-10-01	0	2018-07-14	79	17	17	4	0	0	12.7	6
12	2	2018-10-01	0	2018-07-14	79	17	29	7	0	0	12.5	6
12	3	2018-10-01	0	2018-07-14	79	17	29	7	0	0	13.1	6
12	4	2018-10-01	0	2018-07-14	79	17	17	4	0	0	12.2	5
12	5	2018-10-01	0	2018-07-14	79	17	42	10	0	0	13.5	IS
12	6	2018-10-01	0	2018-07-14	79	17	29	7	1	0	11.2	3
12	7	2018-10-01	0	2018-07-14	79	17	5	1	0	0	NEG.	<1
12	8	2018-10-01	0	2018-07-14	79	17	5	1	1	0	10.3	2
12	9	2018-10-01	0	2018-07-14	79	17	5	1	1	0	NEG.	3
12	10	2018-10-01	0	2018-07-14	79	17	5	1	0	0	NEG.	2
12	11	2018-10-01	0	2018-07-14	79	17	5	1	1	0	NEG.	<1
12	12	2018-10-01	0	2018-07-14	79	17	5	1	0	0	11.5	4
12	13	2018-10-01	0	2018-07-14	79	17	5	1	0	0	11	4
12	14	2018-10-01	0	2018-07-14	79	17	5	1	0	0	NEG.	<1
12	15	2018-10-01	0	2018-07-14	79	17	5	1	0	0	NEG.	<1
12	16	2018-10-01	0	2018-07-14	79	17	5	1	0	0	NEG.	<1
12	17	2018-10-01	0	2018-07-14	79	17	5	1	1	0	10.2	<1
12	18	2018-10-01	0	2018-07-14	79	17	5	1	1	0	11.6	4
12	19	2018-10-01	0	2018-07-14	79	17	5	1	1	0	NEG.	<1
12	20	2018-10-01	0	2018-07-14	79	17	5	1	1	0	NEG.	<1
12	21	2018-10-01	0	2018-07-14	79	17	5	1	1	0	10.7	3
12	22	2018-10-01	0	2018-07-14	79	35	17	4	0	0	11.6	5
12	23	2018-10-01	0	2018-07-14	79	35	17	4	1	0	13.6	9
12	24	2018-10-01	0	2018-07-14	79	32	29	7	0	0	13.1	7
12	25	2018-10-01	0	2018-07-14	79	32	5	1	1	0	11.5	4
12	26	2018-10-01	0	2018-07-14	79	32	17	4	0	0	13.6	7
12	27	2018-10-01	0	2018-07-14	79	32	29	7	0	0	13.5	7
12	28	2018-10-01	0	2018-07-14	79	32	17	4	0	0	13.2	7
12	29	2018-10-01	0	2018-07-14	79	32	29	7	0	0	14	8
12	30	2018-10-01	0	2018-07-14	79	32	5	1	1	0	NEG.	<1
13	1	2018-10-01	0	2018-07-21	72	36	17	4	0	0	11.4	5
13	2	2018-10-01	0	2018-07-21	72	36	17	4	0	0	13.3	9
13	3	2018-10-01	0	2018-07-21	72	36	17	4	0	0	13	7
13	4	2018-10-01	0	2018-07-21	72	36	17	4	0	0	13.4	7
13	5	2018-10-01	0	2018-07-21	72	36	17	4	0	0	13.7	8
13	6	2018-10-01	0	2018-07-21	72	36	17	4	0	0	12.4	<1
13	7	2018-10-01	0	2018-07-21	72	36	17	4	0	0	12.9	7
13	8	2018-10-01	0	2018-07-21	72	36	17	4	0	0	12.5	7
13	9	2018-10-01	0	2018-07-21	72	36	17	4	1	0	13.4	8
13	10	2018-10-01	0	2018-07-21	72	36	17	4	1	0	12	4
13	11	2018-10-01	0	2018-07-21	72	36	5	1	1	0	NEG.	2
13	12	2018-10-01	0	2018-07-21	72	36	5	1	0	0	13.4	7
13	13	2018-10-01	0	2018-07-21	72	36	5	1	0	0	12.1	4
13	14	2018-10-01	0	2018-07-21	72	36	5	1	0	0	10.7	3
13	15	2018-10-01	0	2018-07-21	72	36	5	1	0	0	13	6
13	16	2018-10-01	0	2018-07-21	72	36	5	1	0	0	11.5	4
13	17	2018-10-01	0	2018-07-21	72	36	5	1	1	0	11.9	5
13	18	2018-10-01	0	2018-07-21	72	36	5	1	1	0	NEG.	2
13	19	2018-10-01	0	2018-07-21	72	36	5	1	1	0	NEG.	<1
13	20	2018-10-01	0	2018-07-21	72	36	5	1	1	0	11.6	4
13	21	2018-10-01	0	2018-07-21	72	36	5	1	1	0	10.7	<1
13	22	2018-10-01	0	2018-07-21	72	36	5	1	1	0	11.7	5
13	23	2018-10-01	0	2018-07-21	72	36	5	1	1	0	10.8	<1
13	24	2018-10-01	0	2018-07-21	72	36	5	1	1	0	11.8	4
13	25	2018-10-01	0	2018-07-21	72	36	5	1	1	0	NEG.	2
13	26	2018-10-01	0	2018-07-21	72	36	5	1	1	0	10.5	<1
13	27	2018-10-01	0	2018-07-21	72	36	5	1	1	0	NEG.	2
13	28	2018-10-01	0	2018-07-21	72	36	5	1	1	0	10.5	<1
13	29	2018-10-01	0	2018-07-21	72	36	5	1	1	0	10.2	<1
13	30	2018-10-01	0	2018-07-21	72	36	5	1	1	0	NEG.	<1
14	1	2018-10-01	0	2018-07-21	72	37	17	4	1	0	12.5	6
14	2	2018-10-01	0	2018-07-21	72	37	17	4	0	0	13.5	7
14	3	2018-10-01	0	2018-07-21	72	37	29	7	0	0	13.7	8
14	4	2018-10-01	0	2018-07-21	72	37	29	7	0	0	13.2	8
14	5	2018-10-01	0	2018-07-21	72	37	5	1	0	0	11.8	4
14	6	2018-10-01	0	2018-07-21	72	37	17	4	0	0	13.7	8
14	7	2018-10-01	0	2018-07-21	72	37	17	4	0	0	13.7	9
14	8	2018-10-01	0	2018-07-21	72	37	29	7	0	0	13.8	7
14	9	2018-10-01	0	2018-07-21	72	37	29	7	0	0	13.6	6
14	10	2018-10-01	0	2018-07-21	72	37	17	4	0	0	11.5	3
14	11	2018-10-01	0	2018-07-21	72	37	17	4	0	0	13.5	7
14	12	2018-10-01	0	2018-07-21	72	37	5	1	0	0	12.3	4
14	13	2018-10-01	0	2018-07-21	72	37	5	1	0	0	12.6	6
14	14	2018-10-01	0	2018-07-21	72	37	5	1	0	0	12.8	6
14	15	2018-10-01	0	2018-07-21	72	37	5	1	0	0	11.2	<1
14	16	2018-10-01	0	2018-07-21	72	37	5	1	0	0	11.6	<1
14	17	2018-10-01	0	2018-07-21	72	37	5	1	0	0	14.2	8
14	18	2018-10-01	0	2018-07-21	72	37	5	1	0	0	12.3	<1
14	19	2018-10-01	0	2018-07-21	72	37	5	1	0	0	11.5	3
14	20	2018-10-01	0	2018-07-21	72	37	5	1	0	0	11.7	4
14	21	2018-10-01	0	2018-07-21	72	37	5	1	0	0	12.4	5
14	22	2018-10-01	0	2018-07-21	72	37	5	1	0	0	11.8	5
14	23	2018-10-01	0	2018-07-21	72	37	5	1	0	0	12.2	5
14	24	2018-10-01	0	2018-07-21	72	37	17	4	0	0	13.5	7
14	25	2018-10-01	0	2018-07-21	72	37	17	4	0	0	14	8
14	26	2018-10-01	0	2018-07-21	72	37	17	4	0	0	13.5	7
14	27	2018-10-01	0	2018-07-21	72	37	17	4	0	0	13.3	6
14	28	2018-10-01	0	2018-07-21	72	37	17	4	0	0	12.9	8
14	29	2018-10-01	0	2018-07-21	72	37	17	4	0	0	12.5	6
14	30	2018-10-01	0	2018-07-21	72	38	5	1	0	0	NEG.	<1
15	1	2018-10-01	0	2018-07-21	72	27	5	1	0	0	NEG.	<1
15	2	2018-10-01	0	2018-07-21	72	27	5	1	0	0	10.3	<1
15	3	2018-10-01	0	2018-07-21	72	27	5	1	0	0	11.4	4
15	4	2018-10-01	0	2018-07-21	72	27	17	4	0	0	12.6	5
15	5	2018-10-01	0	2018-07-21	72	27	17	4	0	0	13	5
15	6	2018-10-01	0	2018-07-21	72	27	17	4	1	0	11.9	5
15	7	2018-10-01	0	2018-07-21	72	27	5	1	1	0	12.4	4
15	8	2018-10-01	0	2018-07-21	72	27	5	1	1	0	12	<1
15	9	2018-10-01	0	2018-07-21	72	27	5	1	1	0	NEG.	3
15	10	2018-10-01	0	2018-07-21	72	27	5	1	1	0	12.6	6
15	11	2018-10-01	0	2018-07-21	72	27	5	1	1	0	12.2	4
15	12	2018-10-01	0	2018-07-21	72	27	5	1	1	0	NEG.	2
15	13	2018-10-01	0	2018-07-21	72	39	17	4	0	0	10.7	3
15	14	2018-10-01	0	2018-07-21	72	17	5	1	0	0	11	<1
15	15	2018-10-01	0	2018-07-21	72	38	5	1	0	0	11	4
15	16	2018-10-01	0	2018-07-21	72	38	5	1	0	0	NEG.	<1
15	17	2018-10-01	0	2018-07-21	72	38	5	1	0	0	NEG.	3
15	18	2018-10-01	0	2018-07-21	72	38	17	4	0	0	13.8	8
15	19	2018-10-01	0	2018-07-21	72	38	17	4	0	0	13.7	8
15	20	2018-10-01	0	2018-07-21	72	38	17	4	0	0	14	8
15	21	2018-10-01	0	2018-07-21	72	38	5	1	0	0	11.5	4
15	22	2018-10-01	0	2018-07-21	72	38	5	1	0	0	NEG.	<1
15	23	2018-10-01	0	2018-07-21	72	38	5	1	0	0	NEG.	<1
15	24	2018-10-01	0	2018-07-21	72	38	5	1	1	0	NEG.	<1
15	25	2018-10-01	0	2018-07-21	72	38	5	1	1	0	NEG.	<1
15	26	2018-10-01	0	2018-07-21	72	38	5	1	1	0	10.3	2
15	27	2018-10-01	0	2018-07-21	72	38	5	1	1	0	NEG.	<1
15	28	2018-10-01	0	2018-07-21	72	38	5	1	1	0	11.6	<1
15	29	2018-10-01	0	2018-07-21	72	38	5	1	1	0	11.1	4
15	30	2018-10-01	0	2018-07-21	72	38	5	1	1	0	NEG.	<1
16	1	2018-10-02	0	2018-07-07	87	24	5	1	0	0	13.3	6
16	2	2018-10-02	0	2018-07-07	87	24	5	1	0	0	12	5
16	3	2018-10-02	0	2018-07-07	87	24	5	1	0	0	12.6	7
16	4	2018-10-02	0	2018-07-07	87	24	5	1	0	0	12.2	6
16	5	2018-10-02	0	2018-07-07	87	24	5	1	0	0	12.1	5
16	6	2018-10-02	0	2018-07-07	87	24	5	1	1	0	11.5	<1
16	7	2018-10-02	0	2018-07-07	87	24	5	1	1	0	11.1	<1
16	8	2018-10-02	0	2018-07-07	87	24	5	1	0	0	12.8	6
16	9	2018-10-02	0	2018-07-07	87	24	5	1	0	0	11.9	5
16	10	2018-10-02	0	2018-07-07	87	24	5	1	0	0	12.2	4
16	11	2018-10-02	0	2018-07-07	87	24	5	1	1	0	10.8	4
16	12	2018-10-02	0	2018-07-07	87	24	5	1	1	0	11.5	5
16	13	2018-10-02	0	2018-07-07	87	24	5	1	0	0	12.1	7
16	14	2018-10-02	0	2018-07-07	87	24	5	1	0	0	12.4	6
16	15	2018-10-02	0	2018-07-07	87	24	5	1	0	0	11.3	4
16	16	2018-10-02	0	2018-07-07	87	24	5	1	0	0	12.1	5
16	17	2018-10-02	0	2018-07-07	87	24	5	1	0	0	13.2	7
16	18	2018-10-02	0	2018-07-07	87	24	5	1	0	0	11.6	4
16	19	2018-10-02	0	2018-07-07	87	40	17	4	0	0	12.4	7
16	20	2018-10-02	0	2018-07-07	87	40	29	7	1	0	12.7	6
16	21	2018-10-02	0	2018-07-07	87	40	17	4	0	0	13	IS
16	22	2018-10-02	0	2018-07-07	87	40	29	7	0	0	13.9	9
16	23	2018-10-02	0	2018-07-07	87	40	17	4	0	0	13.4	9
16	24	2018-10-02	0	2018-07-07	87	40	17	4	0	0	12	6
16	25	2018-10-02	0	2018-07-07	87	40	17	4	0	0	12.8	6
16	26	2018-10-02	0	2018-07-07	87	40	17	4	0	0	13.6	10
16	27	2018-10-02	0	2018-07-07	87	40	17	4	0	0	12.8	7
16	28	2018-10-02	0	2018-07-07	87	40	29	7	0	0	12.8	7
16	29	2018-10-02	0	2018-07-07	87	40	17	4	0	0	12.3	IS
16	30	2018-10-02	0	2018-07-07	87	24	5	1	1	0	12	6
17	1	2018-10-02	0	2018-07-07	87	27	5	1	0	0	11.4	4
17	2	2018-10-02	0	2018-07-07	87	27	5	1	0	0	11.3	5
17	3	2018-10-02	0	2018-07-07	87	27	5	1	0	0	NEG.	<1
17	4	2018-10-02	0	2018-07-07	87	27	5	1	0	0	10.9	<1
17	5	2018-10-02	0	2018-07-07	87	27	5	1	0	0	10.3	3
17	6	2018-10-02	0	2018-07-07	87	27	5	1	0	0	11.5	<1
17	7	2018-10-02	0	2018-07-07	87	27	5	1	0	0	11	4
17	8	2018-10-02	0	2018-07-07	87	27	5	1	0	0	10.6	<1
17	9	2018-10-02	0	2018-07-07	87	27	5	1	0	0	11.1	5
17	10	2018-10-02	0	2018-07-07	87	27	5	1	0	0	12.2	5
17	11	2018-10-02	0	2018-07-07	87	27	5	1	0	0	10.8	5
17	12	2018-10-02	0	2018-07-07	87	27	5	1	0	0	NEG.	<1
17	13	2018-10-02	0	2018-07-07	87	27	5	1	1	0	10.5	4
17	14	2018-10-02	0	2018-07-07	87	27	5	1	1	0	NEG.	<1
17	15	2018-10-02	0	2018-07-07	87	27	5	1	1	0	NEG.	1
17	16	2018-10-02	0	2018-07-07	87	17	5	1	0	0	12.6	6
17	17	2018-10-02	0	2018-07-07	87	17	5	1	0	0	11.9	5
17	18	2018-10-02	0	2018-07-07	87	17	5	1	1	0	10.3	<1
17	19	2018-10-02	0	2018-07-07	87	17	5	1	0	0	12.8	6
17	20	2018-10-02	0	2018-07-07	87	17	5	1	0	0	12.5	6
17	21	2018-10-02	0	2018-07-07	87	17	5	1	1	0	11.9	3
17	22	2018-10-02	0	2018-07-07	87	17	5	1	0	0	11.6	5
17	23	2018-10-02	0	2018-07-07	87	17	5	1	0	0	NEG.	4
17	24	2018-10-02	0	2018-07-07	87	17	5	1	0	0	12.5	6
17	25	2018-10-02	0	2018-07-07	87	17	5	1	1	0	10.6	4
17	26	2018-10-02	0	2018-07-07	87	17	5	1	0	0	11.5	5
17	27	2018-10-02	0	2018-07-07	87	17	5	1	0	0	10.7	4
17	28	2018-10-02	0	2018-07-07	87	17	5	1	1	0	12.6	6
17	29	2018-10-02	0	2018-07-07	87	17	5	1	0	0	10.6	3
17	30	2018-10-02	0	2018-07-07	87	17	5	1	0	0	11.2	5
18	1	2018-10-04	0	2018-07-07	89	41	29	7	0	0	13.5	8
18	2	2018-10-04	0	2018-07-07	89	41	17	4	0	0	12.3	5
18	3	2018-10-04	0	2018-07-07	89	41	17	4	0	0	12.1	<1
18	4	2018-10-04	0	2018-07-07	89	41	17	4	0	0	11.7	5
18	5	2018-10-04	0	2018-07-07	89	41	29	7	0	0	13.7	5
18	6	2018-10-04	0	2018-07-07	89	41	17	4	0	0	13.6	5
18	7	2018-10-04	0	2018-07-07	89	33	17	4	0	0	14.4	8
18	8	2018-10-04	0	2018-07-07	89	33	17	4	0	0	13.6	7
18	9	2018-10-04	0	2018-07-07	89	33	29	7	0	0	12.3	6
18	10	2018-10-04	0	2018-07-07	89	33	17	4	0	0	13.2	7
18	11	2018-10-04	0	2018-07-07	89	33	41	10	0	0	13.7	9
18	12	2018-10-04	0	2018-07-07	89	33	41	10	0	0	14.4	8
18	13	2018-10-04	0	2018-07-07	89	33	41	10	0	0	14	7
18	14	2018-10-04	0	2018-07-07	89	33	29	7	1	0	12.4	4
18	15	2018-10-04	0	2018-07-07	89	41	29	7	0	0	14.6	8
18	16	2018-10-04	0	2018-07-07	89	41	29	7	0	0	13	6
18	17	2018-10-04	0	2018-07-07	89	33	29	7	0	0	14.2	8
18	18	2018-10-04	0	2018-07-07	89	33	41	10	0	0	14.2	7
18	19	2018-10-04	0	2018-07-07	89	33	41	10	1	0	13.5	7
18	20	2018-10-04	0	2018-07-07	89	33	41	10	1	0	13	IS
18	21	2018-10-04	0	2018-07-07	89	33	5	1	0	0	12.3	4
18	22	2018-10-04	0	2018-07-07	89	33	5	1	0	0	12.1	<1
18	23	2018-10-04	0	2018-07-07	89	33	5	1	0	0	13.1	IS
18	24	2018-10-04	0	2018-07-07	89	33	5	1	0	0	12.3	<1
18	25	2018-10-04	0	2018-07-07	89	33	5	1	0	0	10.3	3
18	26	2018-10-04	0	2018-07-07	89	33	5	1	0	0	11.7	4
18	27	2018-10-04	0	2018-07-07	89	33	5	1	1	0	10.3	3
18	28	2018-10-04	0	2018-07-07	89	12	17	4	1	0	12.5	6
18	29	2018-10-04	0	2018-07-07	89	12	5	1	0	0	12.4	7
18	30	2018-10-04	0	2018-07-07	89	12	5	1	1	2	11.4	4
19	1	2018-10-04	0	2018-07-07	89	41	17	4	1	0	14.3	8
19	2	2018-10-04	0	2018-07-07	89	41	89	22	0	0	14.5	7
19	3	2018-10-04	0	2018-07-07	89	41	53	13	0	0	14.3	8
19	4	2018-10-04	0	2018-07-07	89	41	53	13	0	0	14.7	7
19	5	2018-10-04	0	2018-07-07	89	41	53	13	0	0	13.9	8
19	6	2018-10-04	0	2018-07-07	89	41	53	13	0	0	14	7
19	7	2018-10-04	0	2018-07-07	89	41	29	7	0	0	14.7	8
19	8	2018-10-04	0	2018-07-07	89	41	17	4	0	0	13.1	IS
19	9	2018-10-04	0	2018-07-07	89	41	29	7	0	0	14.6	9
19	10	2018-10-04	0	2018-07-07	89	41	29	7	1	0	13.7	7
19	11	2018-10-04	0	2018-07-07	89	41	17	4	0	0	13.8	7
19	12	2018-10-04	0	2018-07-07	89	41	41	10	0	0	14	7
19	13	2018-10-04	0	2018-07-07	89	41	41	10	0	0	13.9	9
19	14	2018-10-04	0	2018-07-07	89	41	29	7	0	0	14.1	8
19	15	2018-10-04	0	2018-07-07	89	41	29	7	1	0	14.4	9
19	16	2018-10-04	0	2018-07-07	89	41	29	7	0	0	14.4	8
19	17	2018-10-04	0	2018-07-07	89	41	29	7	0	0	14.1	9
19	18	2018-10-04	0	2018-07-07	89	41	29	7	0	0	14.7	10
19	19	2018-10-04	0	2018-07-07	89	41	29	7	0	0	14.5	10
19	20	2018-10-04	0	2018-07-07	89	41	41	10	0	0	14.7	9
19	21	2018-10-04	0	2018-07-07	89	41	29	7	0	0	14.1	7
19	22	2018-10-04	0	2018-07-07	89	41	29	7	0	0	13.7	7
19	23	2018-10-04	0	2018-07-07	89	41	17	4	0	0	12.3	IS
19	24	2018-10-04	0	2018-07-07	89	41	17	4	0	0	14.7	8
19	25	2018-10-04	0	2018-07-07	89	41	29	7	0	0	13.8	7
19	26	2018-10-04	0	2018-07-07	89	41	17	4	0	0	13.9	7
19	27	2018-10-04	0	2018-07-07	89	41	5	1	1	0	11.2	4
19	28	2018-10-04	0	2018-07-07	89	41	5	1	1	0	11.3	5
19	29	2018-10-04	0	2018-07-07	89	41	5	1	1	0	10.3	<1
19	30	2018-10-04	0	2018-07-07	89	41	17	4	0	0	13.1	6
20	1	2018-10-04	0	2018-07-07	89	17	29	7	0	0	13.8	8
20	2	2018-10-04	0	2018-07-07	89	17	17	4	1	0	12	5
20	3	2018-10-04	0	2018-07-07	89	17	29	7	0	0	14.3	8
20	4	2018-10-04	0	2018-07-07	89	17	29	7	0	0	13.7	7
20	5	2018-10-04	0	2018-07-07	89	17	29	7	0	0	12.9	5
20	6	2018-10-04	0	2018-07-07	89	17	41	10	0	0	14.4	IS
20	7	2018-10-04	0	2018-07-07	89	17	53	13	0	0	14.2	8
20	8	2018-10-04	0	2018-07-07	89	17	53	13	0	0	13.9	9
20	9	2018-10-04	0	2018-07-07	89	17	5	1	0	0	11.3	2
20	10	2018-10-04	0	2018-07-07	89	17	29	7	0	0	12.4	5
20	11	2018-10-04	0	2018-07-07	89	17	5	1	0	0	11.5	<1
20	12	2018-10-04	0	2018-07-07	89	17	5	1	0	0	10.6	<1
20	13	2018-10-04	0	2018-07-07	89	17	5	1	0	0	11.9	4
20	14	2018-10-04	0	2018-07-07	89	17	5	1	0	0	NEG.	2
20	15	2018-10-04	0	2018-07-07	89	17	5	1	0	0	11	2
20	16	2018-10-04	0	2018-07-07	89	17	5	1	0	0	11.5	2
20	17	2018-10-04	0	2018-07-07	89	17	5	1	0	0	11.3	4
20	18	2018-10-04	0	2018-07-07	89	17	5	1	0	0	12.5	7
20	19	2018-10-04	0	2018-07-07	89	17	5	1	0	0	13	6
20	20	2018-10-04	0	2018-07-07	89	17	5	1	0	0	12.1	5
20	21	2018-10-04	0	2018-07-07	89	17	5	1	1	0	10.9	4
20	22	2018-10-04	0	2018-07-07	89	17	5	1	1	0	10.3	2
20	23	2018-10-04	0	2018-07-07	89	17	5	1	1	0	NEG.	1
20	24	2018-10-04	0	2018-07-07	89	17	5	1	1	0	10.3	3
20	25	2018-10-04	0	2018-07-07	89	17	5	1	1	0	10.4	<1
20	26	2018-10-04	0	2018-07-07	89	41	5	1	0	0	12	5
20	27	2018-10-04	0	2018-07-07	89	41	5	1	0	0	12.7	5
20	28	2018-10-04	0	2018-07-07	89	41	29	7	0	0	12.7	6
20	29	2018-10-04	0	2018-07-07	89	41	5	1	0	0	11.7	4
20	30	2018-10-04	0	2018-07-07	89	41	5	1	0	0	11.6	4
21	1	2018-10-04	0	2018-07-07	89	35	17	4	1	0	12.7	IS
21	2	2018-10-04	0	2018-07-07	89	35	17	4	0	0	13.9	8
21	3	2018-10-04	0	2018-07-07	89	35	17	4	0	0	14.6	8
21	4	2018-10-04	0	2018-07-07	89	35	17	4	1	0	14.3	8
21	5	2018-10-04	0	2018-07-07	89	35	17	4	0	0	14.5	7
21	6	2018-10-04	0	2018-07-07	89	35	17	4	0	0	12.9	6
21	7	2018-10-04	0	2018-07-07	89	42	17	4	0	0	14.5	9
21	8	2018-10-04	0	2018-07-07	89	42	17	4	1	0	13.1	5
21	9	2018-10-04	0	2018-07-07	89	42	17	4	0	0	13.5	8
21	10	2018-10-04	0	2018-07-07	89	42	17	4	1	0	14.1	7
21	11	2018-10-04	0	2018-07-07	89	42	17	4	0	0	13.2	7
21	12	2018-10-04	0	2018-07-07	89	0	17	4	0	0	11.6	5
21	13	2018-10-04	0	2018-07-07	89	0	17	4	0	0	14	7
21	14	2018-10-04	0	2018-07-07	89	42	17	4	0	0	12.3	<1
21	15	2018-10-04	0	2018-07-07	89	43	5	1	1	0	12.2	5
21	16	2018-10-04	0	2018-07-07	89	43	5	1	0	0	13.3	5
21	17	2018-10-04	0	2018-07-07	89	43	5	1	1	0	13.5	7
21	18	2018-10-04	0	2018-07-07	89	43	5	1	0	0	13.2	6
21	19	2018-10-04	0	2018-07-07	89	43	5	1	0	0	13.9	8
21	20	2018-10-04	0	2018-07-07	89	43	5	1	0	0	11.9	4
21	21	2018-10-04	0	2018-07-07	89	43	5	1	0	0	13.6	7
21	22	2018-10-04	0	2018-07-07	89	43	5	1	0	0	11.4	4
21	23	2018-10-04	0	2018-07-07	89	43	5	1	0	0	11.9	5
21	24	2018-10-04	0	2018-07-07	89	43	5	1	1	0	NEG.	2
21	25	2018-10-04	0	2018-07-07	89	43	5	1	0	0	11.4	4
21	26	2018-10-04	0	2018-07-07	89	43	5	1	1	0	11.3	4
21	27	2018-10-04	0	2018-07-07	89	43	5	1	1	0	NEG.	2
21	28	2018-10-04	0	2018-07-07	89	43	5	1	1	0	12.3	5
21	29	2018-10-04	0	2018-07-07	89	43	5	1	1	0	10.3	IS
21	30	2018-10-04	0	2018-07-07	89	43	5	1	0	0	12.3	5
22	1	2018-10-04	0	2018-07-07	89	16	5	1	0	0	11.9	5
22	2	2018-10-04	0	2018-07-07	89	16	5	1	0	0	11.6	4
22	3	2018-10-04	0	2018-07-07	89	16	5	1	0	0	13	6
22	4	2018-10-04	0	2018-07-07	89	16	5	1	0	0	13.1	6
22	5	2018-10-04	0	2018-07-07	89	16	5	1	0	0	12.1	5
22	6	2018-10-04	0	2018-07-07	89	0	5	1	0	0	13.2	6
22	7	2018-10-04	0	2018-07-07	89	16	5	1	0	0	13	6
22	8	2018-10-04	0	2018-07-07	89	16	5	1	0	0	12.5	5
22	9	2018-10-04	0	2018-07-07	89	16	5	1	0	0	11.9	5
22	10	2018-10-04	0	2018-07-07	89	16	5	1	1	0	11.2	3
22	11	2018-10-04	0	2018-07-07	89	16	5	1	1	0	13.2	6
22	12	2018-10-04	0	2018-07-07	89	16	5	1	1	0	NEG.	2
22	13	2018-10-04	0	2018-07-07	89	16	5	1	1	0	12.6	6
22	14	2018-10-04	0	2018-07-07	89	16	5	1	0	0	12.1	6
22	15	2018-10-04	0	2018-07-07	89	16	5	1	0	0	11.3	<1
22	16	2018-10-04	0	2018-07-07	89	16	5	1	0	0	11.5	3
22	17	2018-10-04	0	2018-07-07	89	16	5	1	0	0	NEG.	<1
22	18	2018-10-04	0	2018-07-07	89	16	17	4	1	0	14	8
22	19	2018-10-04	0	2018-07-07	89	16	17	4	0	0	11.3	3
22	20	2018-10-04	0	2018-07-07	89	16	17	4	0	0	13.5	7
22	21	2018-10-04	0	2018-07-07	89	16	17	4	1	0	11.6	5
22	22	2018-10-04	0	2018-07-07	89	16	17	4	0	0	13.2	7
22	23	2018-10-04	0	2018-07-07	89	16	5	1	1	0	12.2	4
22	24	2018-10-04	0	2018-07-07	89	44	5	1	0	0	11.5	4
22	25	2018-10-04	0	2018-07-07	89	44	17	4	0	0	14.2	10
22	26	2018-10-04	0	2018-07-07	89	44	17	4	0	0	13.1	7
22	27	2018-10-04	0	2018-07-07	89	44	5	1	1	0	13.4	7
22	28	2018-10-04	0	2018-07-07	89	44	5	1	0	0	13.7	8
22	29	2018-10-04	0	2018-07-07	89	44	5	1	1	0	10.8	5
22	30	2018-10-04	0	2018-07-07	89	44	5	1	0	0	11.6	4
23	1	2018-10-04	0	2018-07-07	89	45	29	7	1	0	13	7
23	2	2018-10-04	0	2018-07-07	89	33	5	1	0	0	13.1	6
23	3	2018-10-04	0	2018-07-07	89	46	5	1	0	0	12.8	7
23	4	2018-10-04	0	2018-07-07	89	0	5	1	0	0	11.7	5
23	5	2018-10-04	0	2018-07-07	89	39	5	1	0	0	12.7	6
23	6	2018-10-04	0	2018-07-07	89	47	5	1	0	0	10.5	3
23	7	2018-10-04	0	2018-07-07	89	45	5	1	0	0	NEG.	1
23	8	2018-10-04	0	2018-07-07	89	45	5	1	0	0	12.2	4
23	9	2018-10-04	0	2018-07-07	89	45	5	1	0	0	12.9	5
23	10	2018-10-04	0	2018-07-07	89	45	5	1	0	0	12.5	6
23	11	2018-10-04	0	2018-07-07	89	45	5	1	0	0	11.9	4
23	12	2018-10-04	0	2018-07-07	89	45	5	1	1	0	11.1	2
23	13	2018-10-04	0	2018-07-07	89	45	5	1	1	0	10.8	3
23	14	2018-10-04	0	2018-07-07	89	48	5	1	0	0	11.9	5
23	15	2018-10-04	0	2018-07-07	89	48	5	1	0	0	12	3
23	16	2018-10-04	0	2018-07-07	89	48	5	1	1	0	11.7	5
23	17	2018-10-04	0	2018-07-07	89	48	5	1	0	0	12.8	4
23	18	2018-10-04	0	2018-07-07	89	48	5	1	0	0	13.5	6
23	19	2018-10-04	0	2018-07-07	89	48	5	1	1	0	11.6	5
23	20	2018-10-04	0	2018-07-07	89	48	5	1	1	0	12.4	6
23	21	2018-10-04	0	2018-07-07	89	41	17	4	0	0	11.6	5
23	22	2018-10-04	0	2018-07-07	89	41	17	4	1	0	11.9	4
23	23	2018-10-04	0	2018-07-07	89	41	5	1	1	0	11.5	4
23	24	2018-10-04	0	2018-07-07	89	41	5	1	0	0	11.2	3
23	25	2018-10-04	0	2018-07-07	89	41	5	1	1	0	11.8	6
23	26	2018-10-04	0	2018-07-07	89	41	5	1	0	0	12.1	6
23	27	2018-10-04	0	2018-07-07	89	41	5	1	1	0	10.8	4
23	28	2018-10-04	0	2018-07-07	89	41	5	1	0	0	11.4	5
23	29	2018-10-04	0	2018-07-07	89	41	5	1	0	0	12.5	7
23	30	2018-10-04	0	2018-07-07	89	41	5	1	0	0	11.6	5
24	1	2018-10-04	0	2018-07-07	89	0	17	4	1	0	13	7
24	2	2018-10-04	0	2018-07-07	89	44	29	7	0	0	12.7	6
24	3	2018-10-04	0	2018-07-07	89	44	29	7	1	0	12.4	5
24	4	2018-10-04	0	2018-07-07	89	44	29	7	0	0	12.7	6
24	5	2018-10-04	0	2018-07-07	89	2	29	7	0	0	12.7	7
24	6	2018-10-04	0	2018-07-07	89	2	29	7	0	0	13.4	8
24	7	2018-10-04	0	2018-07-07	89	2	29	7	0	0	14.1	8
24	8	2018-10-04	0	2018-07-07	89	2	29	7	0	3	12.9	7
24	9	2018-10-04	0	2018-07-07	89	2	29	7	0	0	12.2	5
24	10	2018-10-04	0	2018-07-07	89	0	29	7	0	0	11.1	4
24	11	2018-10-04	0	2018-07-07	89	0	29	7	0	0	12.7	7
24	12	2018-10-04	0	2018-07-07	89	0	29	7	0	0	12.3	6
24	13	2018-10-04	0	2018-07-07	89	0	29	7	0	0	12.5	7
24	14	2018-10-04	0	2018-07-07	89	0	29	7	0	0	14	9
24	15	2018-10-04	0	2018-07-07	89	0	29	7	0	0	12	5
24	16	2018-10-04	0	2018-07-07	89	0	29	7	0	0	14	10
24	17	2018-10-04	0	2018-07-07	89	0	29	7	0	0	13.7	8
24	18	2018-10-04	0	2018-07-07	89	0	29	7	0	0	13.4	8
24	19	2018-10-04	0	2018-07-07	89	0	29	7	0	0	11.3	5
24	20	2018-10-04	0	2018-07-07	89	0	29	7	0	0	13	7
24	21	2018-10-04	0	2018-07-07	89	0	29	7	0	0	11.6	5
24	22	2018-10-04	0	2018-07-07	89	0	29	7	0	0	12.7	<1
24	23	2018-10-04	0	2018-07-07	89	0	29	7	0	0	13.2	6
24	24	2018-10-04	0	2018-07-07	89	0	29	7	0	0	12.2	6
24	25	2018-10-04	0	2018-07-07	89	0	29	7	0	0	13.9	6
24	26	2018-10-04	0	2018-07-07	89	0	29	7	0	0	12.4	4
24	27	2018-10-04	0	2018-07-07	89	0	29	7	0	0	11.4	5
24	28	2018-10-04	0	2018-07-07	89	2	29	7	0	0	12.7	4
24	29	2018-10-04	0	2018-07-07	89	0	29	7	0	3	12.5	6
24	30	2018-10-04	0	2018-07-07	89	0	29	7	0	0	12.6	<1
25	1	2018-10-04	0	2018-07-07	89	12	5	1	0	0	11.1	4
25	2	2018-10-04	0	2018-07-07	89	12	5	1	0	0	12.1	5
25	3	2018-10-04	0	2018-07-07	89	49	5	1	0	0	10.7	4
25	4	2018-10-04	0	2018-07-07	89	49	5	1	0	0	10.7	6
25	5	2018-10-04	0	2018-07-07	89	49	5	1	1	0	NEG.	3
25	6	2018-10-04	0	2018-07-07	89	49	5	1	0	0	11.3	<1
25	7	2018-10-04	0	2018-07-07	89	49	5	1	0	0	11.2	5
25	8	2018-10-04	0	2018-07-07	89	12	5	1	0	0	NEG.	<1
25	9	2018-10-04	0	2018-07-07	89	12	5	1	0	0	10.6	4
25	10	2018-10-04	0	2018-07-07	89	12	5	1	0	0	NEG.	4
25	11	2018-10-04	0	2018-07-07	89	12	5	1	0	0	12.5	7
25	12	2018-10-04	0	2018-07-07	89	12	41	10	1	0	11.6	6
25	13	2018-10-04	0	2018-07-07	89	12	41	10	0	0	12.6	8
25	14	2018-10-04	0	2018-07-07	89	49	5	1	0	0	NEG.	3
25	15	2018-10-04	0	2018-07-07	89	12	5	1	0	0	NEG.	3
25	16	2018-10-04	0	2018-07-07	89	49	5	1	1	0	NEG.	<1
25	17	2018-10-04	0	2018-07-07	89	49	17	4	1	0	11.2	<1
25	18	2018-10-04	0	2018-07-07	89	49	17	4	0	0	12.6	8
25	19	2018-10-04	0	2018-07-07	89	49	29	7	0	1	13.6	7
25	20	2018-10-04	0	2018-07-07	89	12	41	10	0	0	12.8	8
25	21	2018-10-04	0	2018-07-07	89	12	5	1	0	0	NEG.	<1
25	22	2018-10-04	0	2018-07-07	89	49	5	1	1	0	NEG.	<1
25	23	2018-10-04	0	2018-07-07	89	12	17	4	0	0	13.5	8
25	24	2018-10-04	0	2018-07-07	89	12	5	1	0	0	11.8	<1
25	25	2018-10-04	0	2018-07-07	89	12	17	4	0	0	13.8	9
25	26	2018-10-04	0	2018-07-07	89	12	17	4	0	0	13	8
25	27	2018-10-04	0	2018-07-07	89	49	5	1	1	0	10.8	5
25	28	2018-10-04	0	2018-07-07	89	12	17	4	0	0	12.3	7
25	29	2018-10-04	0	2018-07-07	89	12	29	7	0	0	13.1	9
25	30	2018-10-04	0	2018-07-07	89	12	17	4	0	0	10.6	<1
26	1	2018-10-09	0	2018-07-05	96	27	29	7	0	0	12.6	8
26	2	2018-10-09	0	2018-07-05	96	27	29	7	0	0	10.6	4
26	3	2018-10-09	0	2018-07-05	96	27	29	7	1	0	12.6	7
26	4	2018-10-09	0	2018-07-05	96	27	29	7	0	0	13.6	9
26	5	2018-10-09	0	2018-07-05	96	27	41	10	0	0	13.3	9
26	6	2018-10-09	0	2018-07-05	96	27	65	16	0	0	12.6	7
26	7	2018-10-09	0	2018-07-05	96	27	29	7	0	0	14	>=12
26	8	2018-10-09	0	2018-07-05	96	27	29	7	1	0	11.2	6
26	9	2018-10-09	0	2018-07-05	96	27	29	7	0	0	13.4	9
26	10	2018-10-09	0	2018-07-05	96	27	17	4	1	0	11	5
26	11	2018-10-09	0	2018-07-05	96	27	29	7	0	0	13.5	8
26	12	2018-10-09	0	2018-07-05	96	27	29	7	0	0	12.2	7
26	13	2018-10-09	0	2018-07-05	96	27	41	10	1	0	12.4	6
26	14	2018-10-09	0	2018-07-05	96	27	29	7	0	0	14	10
26	15	2018-10-09	0	2018-07-05	96	27	29	7	0	0	13.7	8
26	16	2018-10-09	0	2018-07-05	96	27	17	4	1	0	11.6	6
26	17	2018-10-09	0	2018-07-05	96	27	17	4	0	0	12.7	8
26	18	2018-10-09	0	2018-07-05	96	27	17	4	0	0	11.9	6
26	19	2018-10-09	0	2018-07-05	96	27	17	4	0	0	12.7	7
26	20	2018-10-09	0	2018-07-05	96	27	29	7	1	0	13.6	8
26	21	2018-10-09	0	2018-07-05	96	9	41	10	0	0	14.1	10
26	22	2018-10-09	0	2018-07-05	96	9	17	4	0	0	14.1	10
26	23	2018-10-09	0	2018-07-05	96	9	17	4	1	0	13	6
26	24	2018-10-09	0	2018-07-05	96	9	17	4	0	0	14	10
26	25	2018-10-09	0	2018-07-05	96	9	53	13	0	0	13.5	8
26	26	2018-10-09	0	2018-07-05	96	9	113	28	1	0	11.8	6
26	27	2018-10-09	0	2018-07-05	96	9	17	4	0	0	13.6	9
26	28	2018-10-09	0	2018-07-05	96	9	41	10	0	0	13.8	8
26	29	2018-10-09	0	2018-07-05	96	9	29	7	1	0	13.6	9
26	30	2018-10-09	0	2018-07-05	96	9	17	4	1	0	13.5	8
27	1	2018-10-12	0	2018-07-14	90	27	17	4	0	0	13	6
27	2	2018-10-12	0	2018-07-14	90	27	17	4	0	0	12.8	7
27	3	2018-10-12	0	2018-07-14	90	27	17	4	1	0	12.6	6
27	4	2018-10-12	0	2018-07-14	90	15	41	10	1	0	11.2	5
27	5	2018-10-12	0	2018-07-14	90	15	65	16	0	0	14.3	>=12
27	6	2018-10-12	0	2018-07-14	90	15	17	4	0	0	13.9	8
27	7	2018-10-12	0	2018-07-14	90	15	17	4	0	0	13.1	8
27	8	2018-10-12	0	2018-07-14	90	27	17	4	1	0	12.9	6
27	9	2018-10-12	0	2018-07-14	90	27	17	4	1	0	12.3	5
27	10	2018-10-12	0	2018-07-14	90	27	17	4	0	0	14.1	8
27	11	2018-10-12	0	2018-07-14	90	27	17	4	0	0	13	7
27	12	2018-10-12	0	2018-07-14	90	7	125	31	1	0	13.1	7
27	13	2018-10-12	0	2018-07-14	90	7	125	31	1	0	13.8	7
27	14	2018-10-12	0	2018-07-14	90	7	65	16	0	0	13.3	6
27	15	2018-10-12	0	2018-07-14	90	7	125	31	0	0	13.9	7
27	16	2018-10-12	0	2018-07-14	90	7	149	37	0	0	13.3	6
27	17	2018-10-12	0	2018-07-14	90	7	41	10	0	0	13.6	7
27	18	2018-10-12	0	2018-07-14	90	7	65	16	0	0	13.3	6
27	19	2018-10-12	0	2018-07-14	90	7	53	13	0	0	13.9	9
27	20	2018-10-12	0	2018-07-14	90	7	65	16	0	0	12.7	4
27	21	2018-10-12	0	2018-07-14	90	7	53	13	0	0	12.4	5
27	22	2018-10-12	0	2018-07-14	90	7	65	16	0	0	13.5	8
27	23	2018-10-12	0	2018-07-14	90	7	65	16	0	0	12.9	6
27	24	2018-10-12	0	2018-07-14	90	7	65	16	0	0	13.5	7
27	25	2018-10-12	0	2018-07-14	90	7	53	13	0	0	13.1	6
27	26	2018-10-12	0	2018-07-14	90	7	65	16	0	0	12.4	5
27	27	2018-10-12	0	2018-07-14	90	7	41	10	0	0	12.1	6
27	28	2018-10-12	0	2018-07-14	90	7	65	16	0	0	12.6	5
27	29	2018-10-12	0	2018-07-14	90	7	29	7	0	0	IS	IS
27	30	2018-10-12	0	2018-07-14	90	7	29	7	0	0	IS	IS
