# Supplementary material for: Evaluation of Newcastle Disease antibody titers in backyard poultry in Germany with a vaccination interval of twelve weeks
Source: PLoS One. 2020 Aug 25;15(8):e0238068. doi: 10.1371/journal.pone.0238068 (PMC7447011; doi:10.1371/journal.pone.0238068)
Supplement: S1 File — (ZIP) [file pone.0238068.s002.zip]

Archive with 4 entries (4 files):
- C6D1.TXT
- C3D1.TXT
- C4F1.TXT
- c-partiell hierarchisch_mixed model.txt
