# Supplementary material for: Evaluation of Newcastle Disease antibody titers in backyard poultry in Germany with a vaccination interval of twelve weeks
Source: PLoS One. 2020 Aug 25;15(8):e0238068. doi: 10.1371/journal.pone.0238068 (PMC7447011; doi:10.1371/journal.pone.0238068)
Supplement: S1 File — (ZIP) [file pone.0238068.s002.zip › C6D1.TXT]

 BMDP6D - BIVARIATE (SCATTER) PLOTS
 Copyright 1977, 1979, 1981, 1982, 1983, 1985, 1987, 1988, 1990, 1993
                  by BMDP Statistical Software, Inc.

   Statistical Solutions Ltd.        | Statistical Solutions
   Unit 1A, South Ring Business Park | Stonehill Corporate Center, Suite 104
   Kinsale Road, Cork, Ireland       | 999 Broadway, Saugus, MA 01906, USA
   Phone: + 353 21 4319629           | Phone: 781.231.7680
   Fax:   + 353 21 4319630           | Fax:   781.231.7684
   e-mail:  sales@statsol.ie         | e-mail: info@statsolusa.com
   Website: http://www.statsol.ie    | Website: http://www.statsolusa.com

 Release: 8.1  (Windows 9x, 2000, Me, Xp)         Date: 03/27/19  at 12:53:56
  Manual: BMDP Manual Volumes 1, 2, and 3.
  Digest: BMDP User's Digest.
  IBM PC: BMDP PC Supplement -- Installation and Special Features.

 PROGRAM INSTRUCTIONS

 /prob	title = 'Frau Dr. Franca Moeller: C6D1.inp *** (Newcastle desease)
 		 ND-Titerbestimmung (Antikoerper) bei Gefluegel
 		  - ein Fall = eine Zeile
 		  - Gegenueberstellung der beiden Testsysteme
 		    (ausnahmsweise inklusive "0")
 		  - Korrelationsdiagramm ***'.
 /inp	var = 8
 	file = c.
 	format = '8f8'.

 /var	names = Betrieb,TierNr,Idistanz,Impfstof,Rasse,AnzImpf,ELISA,
 		HAH.

 	use =	ELISA,HAH.

 /group	codes(Impfstof) = 0,1.
 	names(Impfstof) = NDClone30,'NDC+IBMa5'.
 	codes(Rasse) = 1,2.
 	names(Rasse) = grRassen,Zwergrassen.
 	cutp(ELISA) = 10.199999.		### <10.2
 	names(ELISA) = negativ,positiv.
 	cutp(HAH) = 3.999999.			### <4 (OIE)
 	names(HAH) = negativ,positiv.

 /plot	xvar = HAH.
 	yvar = ELISA.
 	pair.
 	size = 80,50.

 /print	level = min.
 /end

 NUMBER OF CASES READ. . . . . . . . . . . . . .     810


 HAH      VERSUS ELISA     (  8 VS.  7 )
          .+.....+.....+.....+.....+.....+.....+.....+.....+.....+.....+..Y..+.....+.....+...
          -                                                                                 -
          -                                                                                 -
     16   +                                                                                 +
          -                                                                                 -
          -                                                                                 -
          -                                                                                 -
          -                                          1     4     2     1                    -
          M                                          3     A     3     8           1        -
     14   +                                    2     A     E     8     6           1        +
          M1                             2     2     F     H     A     1                    -
          M                              1     J     U     J     8     1                    -
          M1                 1           5     O     F     7     1                          -
          M5                       3     5     U     G     7     1                          -
          M4                 2     F     O     R     E                                      -
     12   M4                 2     E     R     C     3                                      +
          -5                       J     P     D                                            -
          -9           3     9     R     D     2                                            -
          -5           2     3     J     2                                                  -
          MB                 7     8     4     1                                            -
          ME           6     9     7                                                        -
     10   +                                                                                 +
 E        -                                                                                 -
 L        -                                                                                 -
 I        -                                                                                 -
 S        -                                                                                 -
 A        -                                                                                 -
     8.   +                                                                                 +
          -                                                                                 -
          -                                                                                 -
          -                                                                                 -
          -                                                                                 -
          -                                                                                 -
     6.   +                                                                                 +
          -                                                                                 -
          Y                                                                                 -
          -                                                                                 -
          -                                                                                 -
          -                                                                                 -
     4.   +                                                                                 +
          -                                                                                 -
          -                                                                                 -
          -                                                                                 -
          -                                                                                 -
          -                                                                                 -
     2.   +                                                                                 +
          -                                                                                 -
          -                                                                                 -
          -                                                                                 -
          -                                                                                 -
          -                                                                                 -
     0.   +*     7     D     9     4                                                        +
          .+.....+.....+.....+.....+.....+.....+.....+.....+.....+.....+.....+.....+.....+...
                 1.          3.          5.          7.          9.          11          13
           0.          2.          4.          6.          8.          10          12
 N =  794
 R = .701                                      HAH
 P < .001
                                     MEAN    S.D.
 --REGRESSION LINE--  -RES.MS-    X  4.8375  2.7744
 Y= 5.5928 +1.0815*X    9.3458    Y  10.825  4.2822

 NUMBER OF INTEGER WORDS USED IN PRECEDING    PROBLEM     982

 BMDP6D - BIVARIATE (SCATTER) PLOTS

 Release: 8.1  (Windows 9x, 2000, Me, Xp)         Date: 03/27/19  at 12:53:56


  / FINISH

 PROGRAM TERMINATED
