# Supplementary material for: Evaluation of Newcastle Disease antibody titers in backyard poultry in Germany with a vaccination interval of twelve weeks
Source: PLoS One. 2020 Aug 25;15(8):e0238068. doi: 10.1371/journal.pone.0238068 (PMC7447011; doi:10.1371/journal.pone.0238068)
Supplement: S1 File — (ZIP) [file pone.0238068.s002.zip › C4F1.TXT]

 BMDP4F - TWO-WAY AND MULTIWAY FREQUENCY TABLES -- MEASURES OF ASSOCIATION
          AND THE LOG-LINEAR MODEL (COMPLETE AND INCOMPLETE TABLES)

 Copyright 1977, 1979, 1981, 1982, 1983, 1985, 1987, 1988, 1990, 1993
                  by BMDP Statistical Software, Inc.

   Statistical Solutions Ltd.        | Statistical Solutions
   Unit 1A, South Ring Business Park | Stonehill Corporate Center, Suite 104
   Kinsale Road, Cork, Ireland       | 999 Broadway, Saugus, MA 01906, USA
   Phone: + 353 21 4319629           | Phone: 781.231.7680
   Fax:   + 353 21 4319630           | Fax:   781.231.7684
   e-mail:  sales@statsol.ie         | e-mail: info@statsolusa.com
   Website: http://www.statsol.ie    | Website: http://www.statsolusa.com

 Release: 8.1  (Windows 9x, 2000, Me, Xp)         Date: 03/27/19  at 13:01:44
  Manual: BMDP Manual Volumes 1, 2, and 3.
  Digest: BMDP User's Digest.
  IBM PC: BMDP PC Supplement -- Installation and Special Features.

 PROGRAM INSTRUCTIONS

 /prob	title = 'Frau Dr. Franca Moeller: C4F1.inp *** (Newcastle desease)
 		 ND-Titerbestimmung (Antikoerper) bei Gefluegel
 		  - ein Fall = eine Zeile
 		  - Gegenueberstellung der beiden Testsysteme
 		    (ausnahmsweise inklusive "0")
 		  - mit Symmetrietest und Kappa-Koeffizient
 		  - Zweidimensionale Haeufigkeitsauszaehlung ***'.
 /inp	var = 8
 	file = c.
 	format = '8f8'.

 /var	names = Betrieb,TierNr,Idistanz,Impfstof,Rasse,AnzImpf,ELISA,
 		HAH.

 	use =	ELISA,HAH.

 /group	codes(Impfstof) = 0,1.
 	names(Impfstof) = NDClone30,'NDC+IBMa5'.
 	codes(Rasse) = 1,2.
 	names(Rasse) = grRassen,Zwergrassen.
 	cutp(ELISA) = 10.199999.		### <10.2
 	names(ELISA) = negativ,positiv.
 	cutp(HAH) = 3.999999.			### <4 (OIE)
 	names(HAH) = negativ,positiv.

 /table	col = HAH.
 	row = ELISA.
 	pair.

 /stat	McNemar.
 	
 /print	level = min.
 	case = 0.
 	no excluded.
 /end

 NUMBER OF CASES READ. . . . . . . . . . . . . .     810


 DESCRIPTIVE STATISTICS OF DATA
 ----------- ---------- -- ----

  VARIABLE    TOTAL         STANDARD  ST.ERR   COEFF SMALLEST LARGEST
  NO. NAME     FREQ.  MEAN    DEV.   OF MEAN  OF VAR  VALUE   VALUE   RANGE

    7 ELISA      810  10.863  4.2506  .14935  .39130  0.0000  14.700  14.700
    8 HAH        794  4.8375  2.7744  .09846  .57352  0.0000  12.000  12.000


     ************************
     * TABLE PARAGRAPH   1  *
     ************************

  *****  OBSERVED FREQUENCY TABLE  1

  ELISA        HAH
  ------       ------
           negativ  positiv    TOTAL
  ------------------------------------
  negativ       98        4 |    102
  positiv      103      589 |    692
  --------------------------|---------
  TOTAL        201      593 |    794


  *****  ANALYSIS OF OBSERVED FREQUENCY TABLE   1


   MINIMUM ESTIMATED EXPECTED VALUE IS     25.82

   STATISTIC                       VALUE    D.F.   PROB.
   -----------------------------------------------------
   PEARSON CHISQUARE             309.973       1  0.0000
   YATES CORRECTED CHISQ.        305.694       1  0.0000
   ROW RELATIVE SYMMETRY CHISQ     8.247       1  0.0041
   COL RELATIVE SYMMETRY CHISQ   324.911       1  0.0000
   MCNEMAR TEST OF SYMMETRY       91.598       1  0.0000
   MARGINAL HOMOGENEITY           91.598       1  0.0000

   STATISTIC                       VALUE    ASE1 T-VALUE DEP.
   ---------------------------------------------------------
   KAPPA, MEAS. RELIABILITY        0.574   0.035  17.606

 NUMBER OF INTEGER WORDS USED IN PRECEDING    PROBLEM    1318

 BMDP4F - TWO-WAY AND MULTIWAY FREQUENCY TABLES -- MEASURES OF ASSOCIATION
          AND THE LOG-LINEAR MODEL (COMPLETE AND INCOMPLETE TABLES)


 Release: 8.1  (Windows 9x, 2000, Me, Xp)         Date: 03/27/19  at 13:01:44


  / FINISH

 NO MORE CONTROL LANGUAGE.

 PROGRAM TERMINATED
