# Supplementary material for: Evaluation of Newcastle Disease antibody titers in backyard poultry in Germany with a vaccination interval of twelve weeks
Source: PLoS One. 2020 Aug 25;15(8):e0238068. doi: 10.1371/journal.pone.0238068 (PMC7447011; doi:10.1371/journal.pone.0238068)
Supplement: S1 File — (ZIP) [file pone.0238068.s002.zip › c-partiell hierarchisch_mixed model.txt]

=================================================================
=================================================================
=================================================================

 Frau Dr. Franca Moeller: C1D1.inp *** (Newcastle desease) 
 ND-Titerbestimmung (Antikoerper) bei Gefluegel 
 27 Betriebe mit jeweils 30 Tieren 

   Partiell hierarchisches mixed effects model 
   mit den fixen Faktoren 'Impfdistanz', 'log2(ImpfAnz)', 
   'Impfstoff' und 'Rasse' 
   sowie den random Faktoren Tier(Betrieb) und Betrieb 
   fuer beide Testverfahren (ELISA/ HAH) 
   ohne Tiere mit negativem Titer (> 0) 

R version 3.2.3 (2015-12-10)
Platform: x86_64-w64-mingw32

verwendete R-Bibliotheken: lme4
verwendete Funktionen: lmer()

Berechnet am: 2019-03-27 15:04:47
Dateiname   : c-partiell hierarchisch_mixed model
Datenfile   : c.csv
=================================================================
=================================================================
=================================================================


Auswertung fuer Variable: ELISA
Subset (Nullwerte ausschliessen): ELISA > 0
=================================================================

Linear mixed model fit by REML ['lmerMod']
Formula: ELISA ~ Idistanz + log2AnzImpf + Impfstof + Rasse + (1 | Betrieb)
   Data: a1.sub

REML criterion at convergence: 1805.6

Scaled residuals: 
     Min       1Q   Median       3Q      Max 
-2.85909 -0.71285  0.00366  0.72255  3.00064 

Random effects:
 Groups   Name        Variance Std.Dev.
 Betrieb  (Intercept) 0.1446   0.3803  
 Residual             0.6840   0.8270  
Number of obs: 708, groups:  Betrieb, 27

Fixed effects:
             Estimate Std. Error t value
(Intercept) 12.677471   0.730997  17.343
Idistanz    -0.009658   0.008897  -1.086
log2AnzImpf  0.462269   0.030679  15.068
Impfstof1    0.167488   0.191720   0.874
Rasse2      -0.116032   0.102650  -1.130

Correlation of Fixed Effects:
            (Intr) Idstnz lg2AnI Impfs1
Idistanz    -0.987                     
log2AnzImpf -0.003 -0.039              
Impfstof1    0.287 -0.370 -0.056       
Rasse2      -0.154  0.066  0.021  0.150

Fixed Effekts mit ergänzten p-Werten:
-------------------------------------

            Estimate Std. Error t value  DF p-Wert
(Intercept) 12.67747    0.73100  17.343 676 0.0000
Idistanz    -0.00966    0.00890  -1.086 676 0.2781
log2AnzImpf  0.46227    0.03068  15.068 676 0.0000
Impfstof1    0.16749    0.19172   0.874 676 0.3826
Rasse2      -0.11603    0.10265  -1.130 676 0.2587

Hinweis:
 DF = Anzahl der Obervations - Anzahl der Gruppen - (je 1 für Intercept und jede weitere Zeile in fixedE_Liste) 
--------------------------------------------------------------------------


Auswertung fuer Variable: HAH
Subset (Nullwerte ausschliessen): HAH > 0
=================================================================

Linear mixed model fit by REML ['lmerMod']
Formula: HAH ~ Idistanz + log2AnzImpf + Impfstof + Rasse + (1 | Betrieb)
   Data: a1.sub

REML criterion at convergence: 2468

Scaled residuals: 
    Min      1Q  Median      3Q     Max 
-2.5546 -0.6954 -0.0265  0.6327  3.2276 

Random effects:
 Groups   Name        Variance Std.Dev.
 Betrieb  (Intercept) 0.6653   0.8157  
 Residual             2.1584   1.4692  
Number of obs: 666, groups:  Betrieb, 27

Fixed effects:
            Estimate Std. Error t value
(Intercept)  5.70464    1.52568   3.739
Idistanz    -0.01007    0.01858  -0.542
log2AnzImpf  0.82524    0.05782  14.273
Impfstof1   -0.06481    0.40119  -0.162
Rasse2      -0.22640    0.19366  -1.169

Correlation of Fixed Effects:
            (Intr) Idstnz lg2AnI Impfs1
Idistanz    -0.987                     
log2AnzImpf -0.007 -0.032              
Impfstof1    0.287 -0.370 -0.047       
Rasse2      -0.146  0.065  0.026  0.139

Fixed Effekts mit ergänzten p-Werten:
-------------------------------------

            Estimate Std. Error t value  DF p-Wert
(Intercept)  5.70464    1.52568   3.739 634 0.0002
Idistanz    -0.01007    0.01858  -0.542 634 0.5880
log2AnzImpf  0.82524    0.05782  14.273 634 0.0000
Impfstof1   -0.06481    0.40119  -0.162 634 0.8717
Rasse2      -0.22640    0.19366  -1.169 634 0.2428

Hinweis:
 DF = Anzahl der Obervations - Anzahl der Gruppen - (je 1 für Intercept und jede weitere Zeile in fixedE_Liste) 
--------------------------------------------------------------------------
Warnmeldung:
Paket ‘lme4’ wurde unter R Version 3.2.5 erstellt
